# Supplementary material for: Epicoccin A Ameliorates PD-like Symptoms in Zebrafish: Enhancement of PINK1/Parkin-Dependent Mitophagy and Inhibition of Excessive Oxidative Stress
Source: Mar Drugs. 2025 Apr 17;23(4):175. doi: 10.3390/md23040175 (PMC12028493; doi:10.3390/md23040175)
Supplement: Supplementary file 1 [file marinedrugs-23-00175-s001.zip]

Archive with 1 entries (1 files):
- marinedrugs-3553492-Supplementary.pdf
